# Supplementary material for: The ellipse of insignificance, a refined fragility index for ascertaining robustness of results in dichotomous outcome trials
Source: eLife. 2022 Sep 20;11:e79573. doi: 10.7554/eLife.79573 (PMC9586556; doi:10.7554/eLife.79573)
Supplement: Source code 1. [file elife-79573-code1.zip]

Archive with 1 entries (1 files):
- 18-04-2022-TR-eLife-79573/EOI_StandAlonePublished.m
